# Supplementary material for: SS18::SSX and BRD9 Modulate Synovial Sarcoma Differentiation
Source: Cells. 2025 Dec 18;14(24):2022. doi: 10.3390/cells14242022 (PMC12731587; doi:10.3390/cells14242022)
Supplement: Supplementary file 1 [file cells-14-02022-s001.zip]

Archive with 11 entries (11 files):
- Figure_S1.png
- Figure_S2.png
- Figure_S3.png
- Figure_S4.png
- Figure_S5a.png
- Figure_S5b.png
- Figure_S6.png
- Table_S1.xlsx
- Table_S2.xlsx
- Table_S3.xlsx
- Table_S4.xlsx
