# Supplementary material for: SS18::SSX and BRD9 Modulate Synovial Sarcoma Differentiation
Source: Cells. 2025 Dec 18;14(24):2022. doi: 10.3390/cells14242022 (PMC12731587; doi:10.3390/cells14242022)
Supplement: Supplementary file 1 [file cells-14-02022-s001.zip › Table_S1.xlsx]

## Sheet: Tabelle1
Target gene	for/rev	Sequence 5'-3'
CDH1	forward	ATTTTTCCCTCGACACCCGAT
CDH1	reverse	TCCCAGGCGTAGACCAAGA
SNAI2	forward	ATGCATATTCGGACCCACACATTAC
SNAI2	reverse	AGATTTGACCTGTCTGCAAATGCTC
SNAI1	forward	GACCACTATGCCGCGCTCTT
SNAI1	reverse	TCGCTGTAGTTAGGCTTCCGATT
BRD9	forward	GCCACGACTCCAGTTACTATG
BRD9	reverse	TCTCCTTCTCGGACTTCTTCT
SS18	forward	CCAGCAGAGGCCTTATGGAT
SSX2	reverse	GGCACAGCTCTTTCCCATCA
ARID1A	forward	CAGTACCTGCCTCGCACATA
ARID1A	reverse	GCCAGGAGACCAGACTTGAG
ARID1B	forward	CCAGTCAACTGGCAGCAATTC
ARID1B	reverse	CACTCACATCTGAGAATGGGTCG
PBRM1	forward	CAGCCAGACTGACAGGTCC
PBRM1	reverse	TCATAGCGTGCAGCAGCTAAA
BRD7	forward	CTGGAGATGCCGAAGCACAC
BRD7	reverse	TGGGATCCACAGGATGGAGA
