# Supplementary material for: SS18::SSX and BRD9 Modulate Synovial Sarcoma Differentiation
Source: Cells. 2025 Dec 18;14(24):2022. doi: 10.3390/cells14242022 (PMC12731587; doi:10.3390/cells14242022)
Supplement: Supplementary file 1 [file cells-14-02022-s001.zip › Table_S2.xlsx]

## Sheet: 2a_Selected housekeepers
CME-1
Gene Name	Gene	Order selected by geNorm	SD after normalization
CLTC	NM_004859.2:290	1	0.0986
PPIA	NM_021130.3:315	2	0.109
GAPDH	NM_001256799.1:386	3	0.117
TBP	NM_001172085.1:587	4	0.128
ACTB	NM_001101.2:1010	5	0.183
POLR1B	NM_019014.3:3320	6	0.103
TFRC	NM_003234.1:1220	7	0.184
RPLP0	NM_001002.3:250	8	0.194
TUBB	NM_178014.2:320	9	0.203
YWHAZ	NM_001135699.1:515	discarded	0.294
PGK1	NM_000291.2:1030	discarded	0.309
RPL13A	NM_012423.3:443	discarded	0.337
FUJI
Gene Name	Gene	Order selected by geNorm	SD after normalization
RPLP0	NM_001002.3:250	1	0.114
RPL13A	NM_012423.3:443	2	0.157
PPIA	NM_021130.3:315	3	0.0731
TUBB	NM_178014.2:320	4	0.179
TBP	NM_001172085.1:587	5	0.0935
CLTC	NM_004859.2:290	6	0.116
ACTB	NM_001101.2:1010	7	0.159
YWHAZ	NM_001135699.1:515	8	0.182
GAPDH	NM_001256799.1:386	9	0.176
POLR1B	NM_019014.3:3320	discarded	0.289
TFRC	NM_003234.1:1220	discarded	0.267
PGK1	NM_000291.2:1030	discarded	0.563
SYO-1
Gene Name	Gene	Order selected by geNorm	SD after normalization
GAPDH	NM_001256799.1:386	1	0.0544
PPIA	NM_021130.3:315	2	0.0597
TBP	NM_001172085.1:587	3	0.107
TUBB	NM_178014.2:320	4	0.113
RPLP0	NM_001002.3:250	5	0.161
POLR1B	NM_019014.3:3320	6	0.169
TFRC	NM_003234.1:1220	7	0.119
CLTC	NM_004859.2:290	8	0.119
PGK1	NM_000291.2:1030	9	0.154
ACTB	NM_001101.2:1010	10	0.171
YWHAZ	NM_001135699.1:515	discarded	0.235
RPL13A	NM_012423.3:443	discarded	0.219

## Sheet: 2b_CME-1_normalized_count_data
ALL - normalized log2 count data
Knockdown / mRNA	MAPK11	EOMES	CDC25A	ORC3	ENAH	AAAS	PTTG1/2	PHF2	BRF2	IL6ST	GNMT	CPT2	HSD17B12	RAC1	LIN9	CCNA2	PTPN6	SMAD4	ATP6V1A	SORBS1	KLF4	COL1A2	IRAK1	NLK	TLN1	PPM1A	MCEE	MIER1	TEAD1	GSK3A	JUN	STMN4	IKBKG	PARK7	RBM14	WNT4	SLC25A13	KIF11	HEYL	ITGA2B	SIRT1	HOXC8	NPHP1	TUBB2A	STAG1	NRAS	CAMK1	PRAP1	CACNA2D2
CME-1_siARID1A-B_n01	9.42534	3.68612	11.3998	10.5211	12.7027	10.6335	11.9049	9.70293	9.97153	12.37	3.27109	9.96998	11.1145	14.3315	10.3691	12.7241	3.27109	10.2433	10.8702	2.68612	4.68612	2.68612	11.9642	6.97153	11.4174	9.88743	8.18331	10.9189	11.151	10.7149	6.34909	3.68612	7.97153	14.4298	9.62864	4.42309	10.5337	11.4929	8.71219	3.27109	10.8265	9.91974	4.49348	12.2736	10.233	11.866	10.8059	3.8016	5.90852
CME-1_siARID1A-B_n02	9.54433	3.66734	11.3603	10.5196	12.6634	10.6393	11.8655	9.68114	9.89468	12.3126	3.42633	10.1356	10.7309	14.3011	10.3646	12.6519	3.42633	10.3332	10.688	3.13682	3.87379	-0.0331013	11.9175	7.13682	11.1242	9.86323	8.07019	10.9305	10.9907	10.8947	6.35922	3.42633	8.04905	14.3909	9.78228	3.9669	10.4467	11.5811	8.68114	3.42633	10.7919	9.49633	4.55186	12.3198	10.1179	11.685	10.5696	4.61075	6.03299
CME-1_siARID1A-B_n03	9.48043	4.12092	11.2864	10.5463	12.6123	10.5218	11.8113	9.64623	9.79492	12.3449	2.75835	9.88616	10.8004	14.2745	10.4012	12.6267	3.27293	10.339	10.764	2.53596	3.41043	1.951	11.9709	7.29085	11.2007	9.7519	7.82136	10.8488	11.0563	10.8526	6.45879	3.85789	7.96223	14.3393	9.83364	4.65144	10.5767	11.4916	8.68571	3.53596	10.7965	9.42876	4.34332	12.2771	10.1007	11.7109	10.734	3.75835	6.37726
CME-1_siBRD7_n01	9.07669	3.60366	11.032	10.6371	13.2781	10.5598	11.9457	9.5005	9.66975	12.7332	2.82605	9.60741	10.6481	14.0196	10.1035	12.8778	2.60366	10.3006	11.1518	2.34063	2.82605	3.34063	12.0463	7.47813	11.2122	9.79184	8.4153	10.5364	11.2983	10.5828	6.47813	3.71914	8.09016	14.6212	9.34961	4.97289	10.5886	11.5015	7.75341	3.0187	10.5752	9.77359	4.0187	12.5138	10.289	12.6327	10.4429	3.82605	5.37625
CME-1_siBRD7_n02	9.09468	4.0426	10.9252	10.7414	13.2161	10.6205	11.9184	9.60619	9.72166	12.7558	3.27706	9.66422	10.5011	14.0615	10.1995	12.8662	3.12506	10.3442	11.0676	2.27706	3.5401	3.27706	11.9491	7.53256	11.0953	9.89324	8.42274	10.447	11.3121	10.837	6.46293	3.86202	8.10488	14.6376	9.60259	5.65557	10.5174	11.5269	8.06366	3.76249	10.5945	9.60798	4.27706	12.6196	10.1188	12.5488	10.4278	3.65557	5.4787
CME-1_siBRD7_n03	9.03035	2.73967	10.7723	10.7533	13.2388	10.6127	11.9947	9.47535	9.7445	12.7656	3.51728	9.59053	10.505	14.0802	10.2822	12.8643	3.10224	10.2943	11.0972	2.25425	3.25425	3.10224	11.9651	7.72673	11.2195	9.8073	8.35017	10.4559	11.3866	10.7501	6.28987	3.73967	7.9876	14.6241	9.58874	5.81496	10.5662	11.5694	8.03561	2.93232	10.6179	9.45392	3.83921	12.6262	10.1683	12.5163	10.484	4.68721	5.68721
CME-1_siBRD9_n01	9.48789	2.85854	10.9745	10.332	12.9643	10.7774	11.9068	9.6399	9.40433	12.8652	2.85854	10.0155	10.892	14.1819	10.2619	12.6989	2.37311	10.4553	11.0894	2.63614	4.22111	1.63614	11.9867	7.23109	11.3127	9.7808	8.47325	10.7022	11.2908	10.7351	7.03987	3.51061	8.11727	14.6201	9.31328	5.13864	10.3504	11.5806	8.40873	3.37311	10.5629	9.85854	5.09557	12.4941	10.5796	12.1518	10.8111	3.51061	6.15971
CME-1_siBRD9_n02	9.46231	3.22582	10.938	10.4216	12.9852	10.6959	11.7447	9.68197	9.36127	12.7468	3.48885	9.96863	10.6811	14.1619	10.2122	12.6416	1.90389	10.4498	10.8339	3.07381	3.81078	2.48885	11.9673	7.30477	11.037	9.79871	8.38771	10.4917	11.3085	10.747	7.23481	3.22582	8.07882	14.5603	9.45848	4.94828	10.4614	11.4813	8.25704	2.71124	10.5094	9.49635	5.42745	12.4956	10.3756	12.0006	10.6104	3.36332	6.48885
CME-1_siBRD9_n03	9.59094	3.09552	10.9836	10.3973	12.9972	10.7929	11.9407	9.81434	9.48019	12.7519	2.9256	9.90001	10.7094	14.2063	10.3561	12.6961	2.73295	10.6007	11.0568	2.9256	3.09552	2.73295	11.882	7.56222	11.1682	9.88125	8.58024	10.5504	11.2776	10.8006	7.26545	2.9256	8.08042	14.5764	9.47442	5.35186	10.4294	11.651	8.2699	4.17353	10.6121	9.39117	5.01306	12.444	10.4955	12.0371	10.789	3.9256	6.52551
CME-1_siCTRL_n01	9.06189	2.72501	10.6168	10.2235	12.9292	10.6879	12.0169	9.55156	9.53236	12.6523	2.9474	9.60357	10.9808	14.2335	10.1803	12.7733	2.46197	10.2732	11.1851	2.14005	3.46197	2.9474	12.1882	7.23808	11.1762	9.74738	8.3348	10.6389	11.0767	10.6269	5.7839	3.30997	8.02879	14.5795	9.51291	4.89493	10.382	11.521	8.22751	2.9474	10.7146	9.42545	4.38797	12.4112	10.3927	12.2315	10.6369	3.84049	5.99803
CME-1_siCTRL_n02	9.37264	3.06886	10.6854	10.2746	12.9263	10.6946	12.0724	9.518	9.65944	12.7639	3.52829	9.89858	10.8271	14.2474	10.1336	12.7446	3.39078	10.1629	11.0187	3.52829	3.39078	2.39078	12.2685	7.54459	10.9338	9.73951	8.23376	10.6002	10.9959	10.7831	5.90175	3.39078	8.28802	14.6046	9.71631	4.52829	10.4385	11.6075	8.39078	4.23878	10.6622	9.2856	4.39078	12.5058	10.235	12.1907	10.5934	3.7693	5.87621
CME-1_siCTRL_n03	9.29341	3.59297	10.6209	10.2736	12.9419	10.6804	12.1571	9.5158	9.67156	12.8087	3.32993	9.78608	10.8807	14.2716	10.2957	12.7824	3.81536	10.411	11.1418	2.81536	3.46744	2.81536	12.1873	7.57025	11.1873	9.70497	8.35673	10.5306	11.0795	10.7629	5.86599	4.09547	8.10604	14.5531	9.52173	4.25593	10.4437	11.6401	8.36556	4.40032	10.7654	9.25356	4.46744	12.5126	10.2853	12.1536	10.6163	3.46744	6.34786
CME-1_siPBRM1_n01	9.07701	4.25079	10.9908	10.1939	12.8292	10.5245	11.844	9.02801	9.23649	13.1448	3.17279	9.65212	10.6231	14.0374	9.90825	12.6506	2.58783	10.0486	10.8214	2.58783	3.81022	3.3248	12.0106	7.26026	11.1634	9.6413	8.34716	10.3681	10.9015	10.4249	6.25079	3.58783	7.71711	14.5245	9.26731	5.25079	10.3703	11.3483	8.24604	2.58783	10.5478	9.51066	4.39518	12.5313	10.0335	12.5262	10.7752	4.09033	5.49472
CME-1_siPBRM1_n02	9.1116	3.09665	10.8253	10.2498	12.7429	10.608	11.9598	8.88673	9.3984	13.3351	3.24865	9.77691	10.4335	14.0221	9.76119	12.6016	4.09665	10.0182	10.7023	1.92672	3.24865	2.51169	11.9383	7.30176	11.0605	9.59384	8.14104	10.3655	10.8094	10.488	6.58494	2.73408	7.62716	14.5116	9.45615	3.83361	10.2777	11.3862	8.12148	3.62716	10.5285	9.29741	4.31904	12.5876	9.91257	12.435	10.7317	4.45029	5.83361
CME-1_siPBRM1_n03	9.13903	3.51211	10.5854	10.2648	12.6722	10.5501	12.0673	9.12927	9.34921	13.5204	3.24907	9.71178	10.6542	14.0415	9.98378	12.5985	3.7345	10.1317	10.7812	2.92715	4.09707	3.24907	12.0376	7.40288	11.1963	9.60663	8.5492	10.3958	10.7952	10.5027	6.24907	3.7345	7.70851	14.5286	9.34289	4.68203	10.3152	11.4932	8.29783	3.62759	10.5836	9.19393	4.51211	12.4648	9.82952	12.3771	10.7537	4.24907	6.30219
CME-1_siSS18SSX_n01	8.72486	3.2259	12.0669	10.3552	12.118	9.46537	12.17	8.25565	10.039	13.2815	2.64094	9.66885	10.2532	14.4106	10.2642	12.2663	3.2259	10.7319	11.5956	3.37791	5.75642	1.64094	10.9038	6.96287	10.6962	9.61822	7.7284	10.5786	11.6656	10.6106	8.2896	3.64094	9.0949	14.4482	9.3506	4.86333	10.5358	11.489	7.69983	2.37791	10.7915	8.86655	4.05598	12.8277	10.716	12.3315	10.4791	2.37791	4.30391
CME-1_siSS18SSX_n02	8.75128	3.23121	12.1841	10.4199	12.0213	9.4078	12.34	8.26586	10.2325	13.282	3.23121	9.52481	10.2186	14.4312	10.3478	12.3616	3.38321	10.8095	11.6565	2.86864	5.30921	3.64625	10.9816	7.15932	10.5022	9.63872	7.76173	10.4865	11.8078	10.8053	8.56113	4.30921	8.97118	14.4962	9.46217	4.86864	10.6235	11.6533	7.59267	3.06129	10.8678	8.55714	4.86864	12.8735	10.6245	12.2044	10.5411	3.23121	3.86864
CME-1_siSS18SSX_n03	8.68621	3.58818	12.138	10.307	12.0322	9.5578	12.0903	8.34751	10.1794	13.4272	3.17314	9.38259	9.94573	14.425	10.3663	12.0797	3.81057	10.8432	11.6142	3.32514	4.9101	2.00321	11.2712	6.88586	10.5835	9.35857	7.9101	10.4073	11.7084	10.8122	8.72089	3.32514	8.95741	14.4914	9.29783	5.17314	10.4626	11.3104	7.57307	3.58818	10.6543	8.62892	4.17314	12.6721	10.5326	11.8495	10.6078	3.46265	4.9101
ALL - normalized linear count data
Knockdown / mRNA	MAPK11	EOMES	CDC25A	ORC3	ENAH	AAAS	PTTG1/2	PHF2	BRF2	IL6ST	GNMT	CPT2	HSD17B12	RAC1	LIN9	CCNA2	PTPN6	SMAD4	ATP6V1A	SORBS1	KLF4	COL1A2	IRAK1	NLK	TLN1	PPM1A	MCEE	MIER1	TEAD1	GSK3A	JUN	STMN4	IKBKG	PARK7	RBM14	WNT4	SLC25A13	KIF11	HEYL	ITGA2B	SIRT1	HOXC8	NPHP1	TUBB2A	STAG1	NRAS	CAMK1	PRAP1	CACNA2D2
CME-1_siARID1A-B_n01	687.56	12.8716	2701.97	1469.51	6666.43	1588.57	3834.67	833.438	1003.99	5293.46	9.65372	1002.91	2217.14	20616.1	1322.56	6766.19	9.65372	1212.08	1871.75	6.43582	25.7433	6.43582	3995.57	125.498	2735.22	947.137	290.684	1936.11	2273.99	1680.82	81.5203	12.8716	250.997	22069.5	791.605	21.4527	1482.38	2882.17	419.401	9.65372	1815.97	968.59	22.5254	4951.29	1203.5	3732.77	1790.23	13.9443	60.0676
CME-1_siARID1A-B_n02	746.67	12.7051	2628.98	1467.93	6487.43	1594.98	3731.4	820.946	951.907	5086.94	10.7505	1124.89	1699.55	20186.5	1318.4	6435.63	10.7505	1290.06	1649.71	8.79585	14.6598	0.977317	3868.22	140.734	2232.19	931.383	268.762	1951.7	2034.77	1903.81	82.0946	10.7505	264.853	21483.4	880.563	15.6371	1395.61	3063.89	410.473	10.7505	1772.85	722.237	23.4556	5112.35	1111.21	3292.58	1519.73	24.4329	65.4802
CME-1_siARID1A-B_n03	714.322	17.3989	2497.71	1495.34	6261.67	1470.21	3593.84	801.316	888.311	5202.27	6.76624	946.307	1783.39	19817.4	1352.28	6324.5	9.66606	1295.25	1738.92	5.79963	10.6327	3.86642	4014.31	156.59	2353.68	862.212	226.186	1844.28	2129.43	1849.12	87.9611	14.4991	249.384	20727.9	912.476	25.1317	1527.24	2879.52	411.774	11.5993	1778.55	689.19	20.2987	4963.52	1098.06	3352.19	1703.16	13.5325	83.1281
CME-1_siBRD7_n01	539.953	12.1565	2093.96	1592.51	9933.92	1509.44	3944.8	724.327	814.488	6808.67	7.09131	780.044	1604.66	16607.9	1100.17	7526.92	6.07827	1261.24	2275.3	5.06522	7.09131	10.1304	4229.46	178.296	2372.55	886.414	341.396	1485.12	2518.43	1533.75	89.1479	13.1696	272.509	25200.5	652.401	31.4044	1539.83	2899.33	215.779	8.10436	1525.65	875.271	16.2087	5848.31	1251.11	6350.78	1391.92	14.1826	41.5348
CME-1_siBRD7_n02	546.73	16.4795	1944.58	1711.92	9515.43	1574.27	3870.73	779.381	844.33	6916.52	9.69379	811.371	1449.22	17096.9	1175.86	7466.16	8.72442	1299.94	2146.21	4.8469	11.6326	9.69379	3954.1	185.151	2187.89	950.961	343.16	1395.91	2542.68	1829.22	88.2135	14.5407	275.304	25488.9	777.442	50.4077	1465.7	2950.79	267.549	13.5713	1546.16	780.35	19.3876	6293.21	1111.88	5991.73	1377.49	12.6019	44.5915
CME-1_siBRD7_n03	522.885	6.67919	1748.99	1726.09	9666.7	1565.79	4080.99	711.811	857.799	6963.54	11.45	770.97	1453.2	17321.1	1245.19	7456.84	8.58754	1255.69	2190.78	4.77085	9.54171	8.58754	3997.97	211.826	2384.47	895.966	326.326	1404.54	2677.4	1722.28	78.242	13.3584	253.809	25252.1	770.016	56.2961	1516.18	3039.03	262.397	7.63336	1571.52	701.315	14.3126	6322.33	1150.73	5858.61	1432.21	25.7626	51.5252
CME-1_siBRD9_n01	718.026	7.25279	2012.13	1288.92	7991.54	1755.17	3839.83	797.807	677.618	7461.05	7.25279	1035.08	1900.23	18585.8	1227.79	6648.73	5.18056	1403.93	2178.94	6.21667	18.65	3.10834	4058.45	150.236	2543.66	879.659	355.387	1666.07	2505.32	1704.4	131.586	11.3972	277.678	25181.7	636.173	35.2278	1305.5	3062.75	339.845	10.3611	1512.72	928.357	34.1917	5769.07	1530.34	4550.61	1796.62	11.3972	71.4918
CME-1_siBRD9_n02	705.406	9.35552	1961.85	1371.52	8108.43	1658.73	3431.6	821.415	657.693	6873.5	11.2266	1001.98	1641.89	18329.3	1186.28	6389.82	3.74221	1398.65	1825.26	8.41997	14.0333	5.61331	4004.16	158.108	2101.25	890.645	334.928	1439.81	2536.28	1718.61	150.624	9.35552	270.375	24159.7	703.535	30.8732	1409.88	2859.05	305.925	6.54886	1457.59	722.246	43.0354	5775.16	1328.48	4097.72	1563.31	10.2911	89.813
CME-1_siBRD9_n03	771.186	8.54763	2024.84	1348.63	8176.28	1774.11	3930.96	900.35	714.202	6897.94	7.59789	955.435	1674.39	18902.6	1310.64	6635.81	6.64816	1552.82	2130.26	7.59789	8.54763	6.64816	3774.25	188.998	2301.21	943.088	382.744	1499.63	2482.61	1783.61	153.857	7.59789	270.675	24430.1	711.353	40.8387	1379.02	3215.81	308.664	18.045	1565.17	671.464	32.291	5572.1	1443.6	4202.58	1769.36	15.1958	92.1245
CME-1_siCTRL_n01	534.441	6.61164	1570.26	1195.6	7799.53	1649.6	4144.4	750.421	740.504	6437.53	7.71358	777.969	2020.96	19261.9	1160.34	7000.62	5.5097	1237.48	2328.4	4.40776	11.0194	7.71358	4666.71	150.966	2314.07	859.513	322.868	1594.51	2159.8	1581.28	55.097	9.91746	261.16	24482.9	730.586	29.7524	1334.45	2938.87	299.728	7.71358	1680.46	687.61	20.9369	5446.89	1344.37	4808.87	1592.3	14.3252	63.9125
CME-1_siCTRL_n02	662.895	8.39107	1646.75	1238.73	7783.77	1657.24	4306.72	733.17	808.69	6955.15	11.5377	954.485	1816.67	19448.4	1123.36	6862.85	10.4888	1146.43	2074.69	11.5377	10.4888	5.24442	4933.95	186.701	1956.17	854.841	301.03	1552.35	2042.18	1762.13	59.7864	10.4888	312.568	24913.1	841.205	23.0755	1387.67	3120.43	335.643	18.8799	1620.53	624.086	20.9777	5816.06	1205.17	4674.88	1545.01	13.6355	58.7375
CME-1_siCTRL_n03	627.472	12.0668	1574.71	1237.85	7868.54	1641.08	4567.27	732.051	815.513	7174.7	10.0556	882.886	1885.43	19778.4	1256.96	7044.98	14.0779	1361.53	2259.5	7.03895	11.0612	7.03895	4663.81	190.052	2331.9	834.618	327.814	1479.19	2163.97	1737.62	58.3227	17.0946	275.525	24039	735.068	19.1057	1392.71	3191.66	329.825	21.1169	1740.63	610.378	22.1224	5843.33	1247.91	4556.21	1569.69	11.0612	81.4507
CME-1_siPBRM1_n01	540.072	19.0378	2035.04	1171.33	7277.45	1472.92	3676.3	522.037	603.198	9056.98	9.01791	804.598	1577.13	16814.4	960.908	6429.77	6.01194	1059.1	1809.59	6.01194	14.0279	10.0199	4126.19	153.304	2293.55	798.586	325.647	1321.62	1912.8	1374.73	76.1512	12.0239	210.418	23566.8	616.224	38.0756	1323.63	2607.18	303.603	6.01194	1496.97	729.448	21.0418	5919.75	1048.08	5898.71	1752.48	17.0338	45.0895
CME-1_siPBRM1_n02	553.178	8.55429	1814.46	1217.56	6854.84	1560.68	3983.45	473.338	674.839	10333.6	9.50477	877.29	1382.94	16637.1	867.785	6215.17	17.1086	1036.97	1666.19	3.80191	9.50477	5.70286	3924.52	157.779	2135.72	772.738	282.292	1319.26	1794.5	1436.17	95.9982	6.65334	197.699	23357	702.402	14.2572	1241.32	2676.54	278.49	12.3562	1477.04	629.216	19.96	6155.29	963.784	5537.48	1700.4	21.861	57.0286
CME-1_siPBRM1_n03	563.798	11.4091	1536.42	1230.28	6526.94	1499.34	4291.71	559.995	652.218	11750.4	9.50755	838.566	1611.53	16861.6	1012.55	6201.78	13.3106	1121.89	1759.85	7.60604	17.1136	9.50755	4204.24	169.234	2346.46	779.619	374.598	1347.22	1776.96	1450.85	76.0604	13.3106	209.166	23633.9	649.366	25.6704	1274.01	2882.69	314.7	12.3598	1534.52	585.665	22.8181	5653.19	909.873	5319.48	1726.57	19.0151	78.9127
CME-1_siSS18SSX_n01	423.102	9.35607	4290.28	1309.85	4445.17	706.903	4608.38	305.632	1052.04	9956.94	6.23738	813.978	1220.45	21778.8	1229.8	4926.49	9.35607	1700.73	3094.78	10.3956	54.0573	3.11869	1915.92	124.748	1659.14	785.91	212.071	1529.2	3248.64	1563.5	312.909	12.4748	546.81	22352.7	652.846	29.1078	1484.5	2874.39	207.913	5.19782	1772.46	466.764	16.633	7269.67	1682.01	5154.15	1427.32	5.19782	19.7517
CME-1_siSS18SSX_n02	430.923	9.39056	4653.55	1369.98	4156.89	679.251	5184.63	307.802	1203.04	9960.26	9.39056	736.637	1191.56	22091.8	1303.2	5262.89	10.434	1794.64	3228.27	7.30377	39.649	12.5208	2022.1	142.945	1450.32	797.154	217.026	1434.67	3585.11	1789.42	377.709	19.8245	501.873	23110.2	705.336	29.2151	1577.61	3220.96	193.028	8.34717	1868.72	376.666	29.2151	7504.1	1578.66	4719.28	1489.97	9.39056	14.6075
CME-1_siSS18SSX_n03	411.917	12.0268	4507.03	1266.82	4188.32	753.677	4360.7	325.725	1159.58	11015.5	9.02007	667.485	986.195	21995.9	1319.94	4328.63	14.0312	1837.09	3134.98	10.0223	30.0669	4.00892	2471.5	118.263	1534.41	656.461	240.535	1358.02	3346.45	1798	421.939	10.0223	497.106	23032.3	629.401	36.0803	1411.14	2539.65	190.424	12.0268	1611.59	395.881	18.0401	6526.52	1481.3	3690.21	1560.47	11.0245	30.0669
[truncated: 709 more columns]

## Sheet: 2b_FUJI_normalized_count_data
ALL - normalized log2 count data
Knockdown / mRNA	MAPK11	EOMES	CDC25A	ORC3	ENAH	AAAS	PTTG1/2	PHF2	BRF2	IL6ST	GNMT	CPT2	HSD17B12	RAC1	LIN9	CCNA2	PTPN6	SMAD4	ATP6V1A	SORBS1	KLF4	COL1A2	IRAK1	NLK	TLN1	PPM1A	MCEE	MIER1	TEAD1	GSK3A	JUN	STMN4	IKBKG	PARK7	RBM14	WNT4	SLC25A13	KIF11	HEYL	ITGA2B	SIRT1	HOXC8	NPHP1	TUBB2A	STAG1	NRAS	CAMK1	PRAP1	CACNA2D2
FUJI_siARID1A-B_n01	9.16028	2.35036	10.1146	9.3705	11.3481	9.73406	10.323	8.62462	9.00857	11.7237	2.35036	9.38157	11.6741	13.7493	8.50416	11.3755	6.23788	9.64865	10.9562	1.02843	3.83578	3.19835	9.73751	5.83578	10.4672	11.1052	7.13695	10.2596	10.7384	10.187	5.70085	2.35036	7.83578	13.9945	8.92021	6.94729	8.32764	10.4368	3.35036	1.61339	10.1343	9.72017	4.11589	11.1119	9.37272	11.0093	9.0508	3.19835	6.89879
FUJI_siARID1A-B_n02	9.49644	2.56768	9.93982	9.46653	11.461	9.75585	10.2646	8.82506	8.78361	11.6965	3.56768	9.28649	11.3879	13.7691	8.23538	11.1657	5.79007	9.71912	11.0196	2.79007	4.15264	3.56768	9.63377	6.50628	10.6221	11.0023	6.58263	10.2211	10.7267	10.3599	5.93691	3.15264	7.88358	13.9611	8.9485	6.90158	8.20672	10.3963	4.23064	2.30464	10.0702	9.82977	5.02711	11.128	9.40267	10.8384	9.02437	2.98271	7.31363
FUJI_siARID1A-B_n03	9.29202	3.14227	9.92508	9.36681	11.4974	9.79571	10.6728	9.02491	8.85804	11.6849	3.14227	9.26696	11.4486	13.8244	8.26236	11.5317	6.14227	9.85346	10.8875	2.7797	3.14227	2.55731	9.79093	6.16217	10.6035	11.031	7.02763	10.1988	10.6377	10.3668	5.05981	3.67278	7.84271	13.886	8.74713	6.22027	7.92071	10.7011	2.55731	3.43178	10.1963	9.81312	5.10163	11.1812	9.46219	11.0532	9.1671	3.55731	6.65884
FUJI_siBRD7_n01	9.08888	0.969942	10.206	9.62279	11.4426	9.70803	10.7901	9.41703	8.91246	11.6682	3.42937	9.17207	11.4457	13.5988	8.42527	11.7817	5.64237	9.817	11.066	2.29187	4.42937	0.969942	10.0184	6.30979	10.6255	11.0293	7.41289	10.2226	10.9357	10.2907	5.72483	2.5549	7.94722	13.9322	8.91831	6.44568	8.95294	10.9833	2.7773	1.96994	10.3601	9.75294	4.92414	11.0581	9.69104	11.4548	8.83722	2.7773	6.5549
FUJI_siBRD7_n02	9.32517	3.03977	10.0584	9.66912	11.7593	9.84425	10.8564	9.41673	9.07441	11.709	2.19177	9.30447	11.2814	13.5997	8.34557	11.6872	5.97836	9.89082	11.1483	2.6772	3.77673	1.4548	9.89221	6.42443	10.8057	10.9493	7.48455	10.2438	10.9842	10.4022	6.05966	3.57028	7.86419	13.9295	9.04227	6.19177	8.86984	11.0177	1.4548	2.6772	10.3707	9.81967	4.99912	11.0999	9.70589	11.5159	8.9573	3.77673	7.00939
FUJI_siBRD7_n03	9.37828	3.28235	9.84612	9.47415	11.7191	9.83694	10.971	9.55848	8.84917	11.7261	2.28235	9.22955	11.4382	13.7066	8.17959	11.6951	6.30027	10.0505	11.0157	3.13035	3.86732	2.54539	10.1354	6.22721	10.7236	11.0007	7.6399	10.3344	10.9212	10.4351	6.08971	3.66086	7.93197	13.8675	8.75484	6.30027	8.36557	11.0466	2.28235	2.54539	10.4034	9.96885	5.60428	11.0238	9.73521	11.4791	8.92332	3.13035	6.51501
FUJI_siBRD9_n01	9.17223	2.03524	9.77839	9.43398	11.7838	9.8329	10.5018	9.29262	8.80011	12.1671	3.35716	9.39279	11.6555	13.6965	8.65362	11.4124	6.72174	9.99379	10.8971	2.84259	4.84259	1.6202	9.65178	6.35716	10.8059	10.8768	7.66459	10.1888	10.8272	10.1594	6.5588	3.35716	7.98943	13.9251	8.64257	6.79012	9.09593	10.5783	3.35716	2.03524	10.2275	9.59366	5.5588	11.461	9.89632	11.1913	9.15677	3.49467	7.96005
FUJI_siBRD9_n02	9.40513	2.50627	9.53602	9.55249	11.775	9.91849	10.4202	9.43504	8.83121	12.0551	4.09124	9.5175	11.4152	13.688	8.5175	11.1483	6.86383	10.0862	10.9657	3.50627	4.44487	3.24324	9.49496	6.27886	10.9381	10.91	7.49874	10.2285	10.6961	10.3725	6.6895	3.09124	7.62175	13.8591	8.75736	6.39705	8.98201	10.5166	3.09124	2.92131	10.1295	9.83719	6.02984	11.3217	9.81916	10.9732	9.24324	2.50627	7.8871
FUJI_siBRD9_n03	9.24066	3.16919	9.48887	9.4546	11.9199	9.87483	10.5442	9.42894	8.88	12.144	2.75416	9.47753	11.5738	13.7755	8.49562	11.3316	7.21359	10.1832	10.7811	3.49112	4.25666	2.75416	9.52013	6.47297	10.7857	10.8929	7.50011	10.246	10.7238	10.2527	6.98937	3.62863	7.81305	13.8026	8.68883	6.72378	8.72378	10.6059	2.16919	3.62863	10.1902	9.4546	5.25666	11.5185	9.97816	10.9332	9.26459	3.33912	8.07006
FUJI_siCTRL_n01	8.95881	1.6042	10.0485	9.30232	11.3663	9.92612	10.8545	9.33212	8.86158	11.6367	2.34116	9.0907	11.3434	13.6968	8.4455	11.7018	6.57382	10.0319	10.9359	2.6042	3.34116	2.01923	10.0108	6.26716	10.5967	10.8795	7.25764	10.3479	10.9246	10.3196	5.18916	3.01923	7.83302	13.9395	8.75733	6.70573	8.01359	11.0143	2.01923	3.18916	10.3058	9.82175	5.1067	11.1238	9.70573	11.2462	8.89882	2.82659	7.01923
FUJI_siCTRL_n02	9.12089	1.99161	9.91791	9.44694	11.7084	9.96746	10.7836	9.21802	8.80218	11.7225	2.57657	9.20106	11.322	13.7288	8.47945	11.5419	6.16154	9.92235	11.0188	3.16154	4.16154	3.79897	9.92235	6.0577	10.6498	10.7925	7.22043	10.2228	10.8371	10.3348	6.18144	3.31354	7.7465	13.9162	8.82766	6.48346	7.94581	10.9105	1.57657	2.79897	10.2747	9.60079	4.99161	11.2925	9.70414	11.179	9.17152	3.45104	7.23002
FUJI_siCTRL_n03	9.13646	2.59214	9.87908	9.40164	11.6424	9.93495	10.9305	9.3735	8.87445	11.6902	3.70761	9.08666	11.3936	13.7436	8.36032	11.6551	6.43344	10.0392	10.9809	3.3291	3.00717	1.59214	9.91857	6.00717	10.7188	10.7992	7.48291	10.2751	10.8105	10.4059	5.53074	2.81453	7.75537	13.8149	8.83054	6.197	7.78853	11.0309	2.3291	2.59214	10.2251	9.75369	5.09464	11.2172	9.6796	11.261	9.08932	2.59214	7.18708
FUJI_siPBRM1_n01	8.75979	2.61683	9.97585	9.29397	11.4085	9.80336	10.597	8.82303	8.67212	11.8416	3.2018	9.26309	11.4497	13.512	8.4665	11.5227	6.05424	9.76658	10.6999	1.61683	4.03187	3.3538	9.91757	6.07627	10.6999	10.7784	7.48308	10.1803	10.9596	10.0776	6.24133	2.61683	7.71135	13.8508	8.55151	6.71837	8.65026	10.6503	3.83923	1.61683	10.1378	10.0248	4.98607	11.2577	9.54954	11.6234	9.12198	3.3538	6.97439
FUJI_siPBRM1_n02	8.953	3.57662	9.84052	9.24905	11.6904	9.71381	10.6193	8.9151	8.66408	11.9099	2.46114	9.04611	11.2733	13.519	8.37603	11.3555	5.80692	9.77251	10.8158	3.46114	3.96365	2.68354	9.8677	6.12411	10.7876	10.7489	7.46864	10.111	10.9703	10.1146	6.30245	2.19811	7.54152	13.7898	8.71223	6.88741	8.47981	10.6143	3.57662	1.87618	10.143	10.0373	5.36804	11.4408	9.63441	11.5322	9.31289	3.68354	7.02593
FUJI_siPBRM1_n03	8.97758	2.50726	9.76622	9.306	11.6847	9.74248	10.8359	9.00976	8.8823	11.8913	3.24423	9.12442	11.4527	13.5783	8.1844	11.4706	6.11212	10.0334	10.6814	1.9223	4.24423	2.9223	9.91807	5.78028	10.795	10.8772	7.6088	10.2842	10.8412	10.122	6.39803	3.62274	7.62966	13.7608	8.78649	6.52221	8.07712	10.8604	3.24423	2.24423	10.1984	9.98973	5.44586	11.394	9.63138	11.5801	9.33593	2.72966	6.79267
FUJI_siSS18SSX_n01	8.49021	1.06394	8.87772	9.39037	11.3632	9.36315	9.54372	8.34007	9.31661	12.6475	1.6489	9.17508	10.9504	13.6246	8.0583	10.2463	6.50689	10.2376	10.9917	2.6489	4.15141	2.06394	9.76957	6.29276	10.7859	10.8478	7.36772	10.2867	11.277	10.107	7.22381	2.6489	8.02394	13.7837	9.06112	5.2734	9.03836	9.71858	3.06394	3.76438	10.1699	9.89049	5.01814	10.7696	9.63948	10.9496	8.88731	2.8713	6.79186
FUJI_siSS18SSX_n02	8.5619	3.23997	8.49211	9.59752	11.3852	9.23997	9.20704	8.40096	9.28193	12.7141	3.65501	9.41656	10.8115	13.6001	7.79114	9.82159	6.19933	10.3403	11.0495	2.65501	4.15751	2.07004	9.64369	6.15751	10.7309	10.746	7.70667	10.2134	11.2685	10.1588	6.83823	3.65501	8.26972	13.7695	9.17857	5.07004	9.05018	9.22233	3.07004	2.8774	10.0096	9.95421	5.4276	10.7522	9.5679	10.814	8.90609	3.23997	6.49631
FUJI_siSS18SSX_n03	8.60805	2.69317	8.63959	9.48758	11.3352	9.28562	9.49191	8.57988	9.09689	12.6704	2.43013	9.28811	10.8764	13.6469	7.89611	10.1347	6.75206	10.331	11.0151	1.10821	4.63177	3.69317	9.66087	5.9411	10.8505	10.753	7.84291	10.331	11.2278	10.231	7.16349	4.27813	8.19567	13.7265	9.03598	4.80864	8.80864	9.547	3.27813	2.43013	10.1124	9.86809	5.0151	10.8614	9.62784	10.7439	9.03302	3.27813	6.17429
ALL - normalized linear count data
Knockdown / mRNA	MAPK11	EOMES	CDC25A	ORC3	ENAH	AAAS	PTTG1/2	PHF2	BRF2	IL6ST	GNMT	CPT2	HSD17B12	RAC1	LIN9	CCNA2	PTPN6	SMAD4	ATP6V1A	SORBS1	KLF4	COL1A2	IRAK1	NLK	TLN1	PPM1A	MCEE	MIER1	TEAD1	GSK3A	JUN	STMN4	IKBKG	PARK7	RBM14	WNT4	SLC25A13	KIF11	HEYL	ITGA2B	SIRT1	HOXC8	NPHP1	TUBB2A	STAG1	NRAS	CAMK1	PRAP1	CACNA2D2
FUJI_siARID1A-B_n01	572.164	5.0995	1108.63	661.915	2606.86	851.617	1280.99	394.701	515.05	3381.99	5.0995	667.015	3267.76	13770.7	363.084	2656.84	75.4726	802.661	1986.77	2.0398	14.2786	9.1791	853.656	57.1144	1415.62	2202.98	140.746	1225.92	1708.33	1165.75	52.0149	5.0995	228.458	16321.5	484.453	123.408	321.269	1386.04	10.199	3.0597	1123.93	843.457	17.3383	2213.18	662.935	2061.22	530.348	9.1791	119.328
FUJI_siARID1A-B_n02	722.293	5.92854	982.161	707.472	2819.02	864.578	1230.17	453.533	440.688	3318.99	11.8571	624.473	2679.7	13960.7	301.367	2297.31	55.333	842.84	2075.98	6.91663	17.7856	11.8571	794.424	90.9042	1576	2051.27	95.8447	1193.61	1694.57	1314.16	61.2616	8.89281	236.153	15947.8	494.045	119.559	295.439	1347.75	18.7737	4.94045	1075.04	910.03	32.607	2238.02	676.841	1830.93	520.723	7.90472	159.082
FUJI_siARID1A-B_n03	626.867	8.82911	972.183	660.221	2891.04	888.797	1632.4	520.918	464.019	3292.28	8.82911	616.076	2794.9	14506.2	307.057	2960.7	70.6329	925.095	1894.34	6.86709	8.82911	5.88608	885.854	71.6139	1555.89	2092.5	130.475	1175.25	1593.16	1320.44	33.3544	12.7532	229.557	15139	429.683	74.557	242.31	1664.78	5.88608	10.7911	1173.29	899.588	34.3354	2322.06	705.348	2124.87	574.873	11.7722	101.044
FUJI_siBRD7_n01	544.536	1.95876	1181.13	788.402	2783.4	836.391	1770.72	683.608	481.855	3254.48	10.7732	576.855	2789.28	12406.8	343.763	3520.87	49.9484	902.01	2143.87	4.89691	21.5464	1.95876	1037.16	79.3299	1579.74	2090	170.412	1194.84	1958.76	1252.63	52.8866	5.87629	246.804	15631.9	483.814	87.1649	495.567	2024.38	6.85567	3.91752	1314.33	862.835	30.3608	2132.11	826.598	2806.91	457.371	6.85567	94.0206
FUJI_siBRD7_n02	641.439	8.22357	1066.32	814.134	3466.69	919.213	1853.96	683.47	539.101	3347.91	4.56865	632.301	2489	12413.9	325.288	3297.65	63.0474	949.366	2269.71	6.39611	13.706	2.74119	950.28	85.8907	1790	1977.31	179.091	1212.52	2025.74	1353.23	66.7023	11.8785	233.001	15602.9	527.222	73.0984	467.83	2073.25	2.74119	6.39611	1324	903.679	31.9806	2194.78	835.15	2928.51	497.069	13.706	128.836
FUJI_siBRD7_n03	665.492	9.72941	920.402	711.22	3371.24	914.565	2007.18	754.029	461.174	3387.78	4.86471	600.305	2774.83	13369.2	289.936	3315.78	78.8082	1060.51	2070.42	8.75647	14.5941	5.83765	1124.72	74.9165	1690.97	2049.01	199.453	1291.09	1939.07	1384.5	68.1059	12.6482	244.208	14946.3	431.986	78.8082	329.827	2115.17	4.86471	5.83765	1354.33	1002.13	48.6471	2082.09	852.296	2854.61	485.498	8.75647	91.4565
FUJI_siBRD9_n01	576.92	4.0989	878.189	691.689	3526.08	912.005	1449.99	627.131	445.755	4598.96	10.2472	672.219	3225.83	13275.3	402.717	2725.77	105.547	1019.6	1907.01	7.17307	28.6923	3.07417	804.409	81.978	1790.19	1880.37	202.895	1167.16	1816.84	1143.59	94.2746	10.2472	254.132	15555.3	399.643	110.67	547.203	1528.89	10.2472	4.0989	1198.93	772.642	47.1373	2819.02	952.994	2338.42	570.771	11.272	249.008
FUJI_siBRD9_n02	677.994	5.68151	742.384	750.907	3504.55	967.751	1370.19	692.198	455.468	4255.45	17.0445	732.915	2730.91	13198.2	366.458	2269.76	116.471	1087.06	1999.89	11.363	21.7791	9.46919	721.552	77.6473	1962.02	1924.14	180.861	1199.75	1659	1325.69	103.214	8.52227	196.959	14859	432.742	84.2758	505.655	1464.88	8.52227	7.57535	1120.2	914.723	65.3374	2559.52	903.36	2010.31	606.028	5.68151	236.73
FUJI_siBRD9_n03	604.943	8.99544	718.511	701.644	3874.79	938.899	1493.24	689.276	471.136	4525.83	6.74658	712.889	3048.33	14022.8	360.942	2577.19	148.425	1162.66	1759.73	11.2443	19.1153	6.74658	734.253	88.83	1765.36	1901.41	181.033	1214.38	1691.14	1220.01	127.061	12.3687	224.886	14289.3	412.666	105.696	422.786	1558.46	4.49772	12.3687	1168.28	701.644	38.2306	2933.64	1008.61	1955.38	615.063	10.1199	268.739
FUJI_siCTRL_n01	497.59	3.04026	1059.03	631.362	2639.96	972.885	1851.52	644.536	465.16	3184.17	5.06711	545.221	2598.41	13278.9	348.617	3331.12	95.2616	1046.86	1958.94	6.08053	10.1342	4.05369	1031.66	77.02	1548.51	1883.95	153.027	1303.26	1943.74	1277.92	36.4832	8.10737	228.02	15711.1	432.731	104.382	258.422	2068.39	4.05369	9.12079	1265.76	904.985	34.4563	2231.55	835.059	2429.17	477.322	7.09395	129.718
FUJI_siCTRL_n02	556.753	3.97681	967.358	697.93	3346.48	1001.16	1762.72	595.527	446.397	3379.29	5.96521	588.567	2560.07	13575.8	356.918	2981.61	71.5825	970.341	2074.9	8.94782	17.8956	13.9188	970.341	66.6115	1606.63	1773.66	149.13	1195.03	1829.33	1291.47	72.5767	9.94202	214.748	15459.8	454.35	89.4782	246.562	1924.77	2.98261	6.95941	1238.78	776.472	31.8145	2508.37	834.135	2318.48	576.637	10.9362	150.124
FUJI_siCTRL_n03	562.792	6.02991	941.671	676.355	3196.86	978.856	1951.68	663.29	469.328	3304.39	13.0648	543.697	2690.35	13716	328.63	3225	86.4287	1052.22	2021.03	10.0499	8.03988	3.01496	967.801	64.3191	1685.36	1781.84	178.887	1239.15	1795.91	1356.73	46.2293	7.0349	216.072	14411.5	455.258	73.3639	221.097	2092.38	5.02493	6.02991	1196.94	863.282	34.1695	2380.81	820.068	2454.17	544.702	6.02991	145.723
FUJI_siPBRM1_n01	433.471	6.13403	1007	627.715	2718.4	893.523	1548.84	452.896	407.913	3670.19	9.20104	614.425	2797.12	11682.3	353.729	2942.29	66.452	871.032	1663.34	3.06701	16.3574	10.2234	967.132	67.4743	1663.34	1756.38	178.909	1160.35	1991.51	1080.61	75.653	6.13403	209.579	14773.8	375.198	105.301	401.779	1607.12	14.3127	3.06701	1126.62	1041.76	31.6925	2448.5	749.374	3154.93	557.174	10.2234	125.748
FUJI_siPBRM1_n02	495.588	11.9308	916.838	608.472	3304.84	839.747	1573.03	482.74	405.648	3848.15	5.50654	528.627	2475.19	11739	332.228	2620.19	55.9831	874.621	1802.47	11.0131	15.6018	6.42429	934.275	69.7494	1767.6	1720.79	177.127	1105.9	2006.21	1108.65	78.927	4.58878	186.304	14162.8	419.414	118.391	357.007	1567.53	11.9308	3.67102	1130.68	1050.83	41.299	2779.88	794.777	2961.6	636.005	12.8486	130.321
FUJI_siPBRM1_n03	504.106	5.6854	870.814	632.975	3291.85	856.601	1827.86	515.477	471.889	3798.8	9.47567	558.117	2802.9	12231.2	290.903	2837.96	69.1724	1048.01	1642.13	3.79027	18.9513	7.58054	967.466	54.9589	1776.69	1880.92	195.199	1247	1834.49	1114.34	84.3335	12.3184	198.042	13880.9	441.566	91.914	270.057	1859.13	9.47567	4.73784	1174.98	1016.74	43.5881	2691.09	793.114	3061.59	646.241	6.63297	110.865
FUJI_siSS18SSX_n01	359.59	2.09064	470.393	671.094	2634.2	658.551	746.357	324.049	637.644	6416.16	3.13596	578.061	1978.79	12630.6	266.556	1214.66	90.9427	1207.34	2036.28	6.27191	17.7704	4.18127	872.841	78.3989	1765.54	1842.9	165.16	1249.16	2481.59	1102.81	149.481	6.27191	260.284	14102.4	534.158	38.6768	525.795	842.527	8.36255	13.5891	1151.94	949.149	32.4049	1745.68	797.578	1977.74	473.529	7.31723	110.804
FUJI_siSS18SSX_n02	377.91	9.44774	360.064	774.714	2674.76	604.655	591.008	338.019	622.501	6719.44	12.597	683.386	1797.17	12417.5	221.497	904.883	73.4824	1296.44	2119.44	6.29849	17.8457	4.19899	799.908	71.3829	1699.54	1717.39	208.9	1187.27	2466.91	1143.18	114.423	12.597	308.626	13964.8	579.461	33.592	530.123	597.307	8.39799	7.34824	1030.85	992.012	43.0397	1724.74	758.968	1800.32	479.735	9.44774	90.2784
FUJI_siSS18SSX_n03	390.195	6.46732	398.818	717.872	2583.69	624.096	720.028	382.65	547.566	6519.06	5.38943	625.174	1879.83	12826.8	238.213	1124.24	107.789	1288.07	2069.54	2.15577	24.7914	12.9346	809.493	61.4395	1846.42	1725.7	229.59	1288.07	2398.3	1201.84	143.359	19.402	293.185	13554.4	524.931	28.025	448.401	748.053	9.70098	5.38943	1106.99	934.527	32.3366	1860.43	791.169	1714.92	523.853	9.70098	72.2184
[truncated: 709 more columns]

## Sheet: 2b_SYO-1_normalized_count_data
ALL - normalized log2 count data
Knockdown / mRNA	MAPK11	EOMES	CDC25A	ORC3	ENAH	AAAS	PTTG1/2	PHF2	BRF2	IL6ST	GNMT	CPT2	HSD17B12	RAC1	LIN9	CCNA2	PTPN6	SMAD4	ATP6V1A	SORBS1	KLF4	COL1A2	IRAK1	NLK	TLN1	PPM1A	MCEE	MIER1	TEAD1	GSK3A	JUN	STMN4	IKBKG	PARK7	RBM14	WNT4	SLC25A13	KIF11	HEYL	ITGA2B	SIRT1	HOXC8	NPHP1	TUBB2A	STAG1	NRAS	CAMK1	PRAP1	CACNA2D2
SYO-1_siARID1A-B_n01	7.8254	2.23444	9.26786	9.75486	11.3198	10.5217	10.7697	9.48805	10.0749	11.3933	1.49747	9.10972	10.643	14.2756	9.46133	12.1578	2.91251	10.249	10.8689	2.49747	4.23444	2.71986	11.1545	6.25236	11.0546	10.7446	8.04179	10.0837	11.2568	10.0482	6.55636	3.49747	7.85502	13.6234	9.16517	7.03145	10.0431	10.961	3.49747	2.71986	9.91953	9.23218	4.77049	11.2668	9.31978	11.5336	9.65734	3.08243	5.30483
SYO-1_siARID1A-B_n02	8.25289	1.63328	9.27473	9.49126	11.3383	10.4809	10.6067	9.51796	10.1318	11.5291	3.21824	9.06513	10.7252	14.3451	9.28194	12.0018	2.04832	10.0762	10.772	2.37025	4.37025	2.04832	11.2596	6.52405	10.8206	10.8977	7.61056	10.1171	11.1692	10.1789	6.45771	3.50775	8.09271	13.6774	9.30098	6.63328	10.184	10.8749	2.04832	2.85567	9.90007	9.39261	4.80321	11.2759	9.20567	11.4353	9.67585	2.85567	5.21824
SYO-1_siARID1A-B_n03	8.32616	2.55798	9.26073	9.62944	11.4573	10.54	10.7609	9.55233	9.99815	11.4191	2.29494	8.99261	10.6481	14.3181	9.32174	12.1335	2.97301	10.0842	10.8648	2.29494	3.43245	2.55798	11.2994	6.25842	10.9301	10.8784	8.04448	10.1392	11.2567	10.3118	6.70094	2.97301	7.97301	13.6837	9.27222	7.19218	10.0512	11.0545	1.97301	2.29494	9.98564	9.17269	4.7279	11.2865	9.3084	11.5481	9.78037	3.43245	5.14294
SYO-1_siBRD7_n01	8.16431	2.91638	9.46521	9.78212	11.4719	10.6203	11.0994	9.68622	10.189	11.4022	0.916384	8.87639	10.2968	14.123	9.61856	12.4458	1.91638	10.3972	11.1422	2.23831	4.72374	2.72374	11.2024	6.61682	11.0327	10.8293	8.12095	10.0901	11.321	10.0775	6.78675	3.61682	7.9553	13.678	9.28489	7.94429	10.1761	11.3237	2.91638	3.61682	10.0495	9.19018	5.12584	11.0763	9.6629	11.8244	9.59938	0.916384	5.04567
SYO-1_siBRD7_n02	8.49754	2.92768	9.4649	10.044	11.6513	10.5607	11.2252	9.74306	10.2349	11.3408	1.92768	9.06979	10.2462	13.9703	9.59656	12.5329	3.38711	10.3318	11.1051	3.38711	4.38711	2.92768	11.2891	6.76057	11.0647	11.0913	8.23602	10.1756	11.463	10.3081	6.88188	4.01514	8.25411	13.6942	9.36855	8.0518	10.5285	11.3953	2.73503	3.51264	10.1649	9.44732	4.62812	11.0749	9.64878	11.9386	9.68257	2.51264	5.13713
SYO-1_siBRD7_n03	8.32145	2.42663	9.21888	9.87233	11.567	10.6165	11.0943	9.58145	10.0777	11.2664	3.01159	9.00909	10.3514	14.1098	9.50166	12.401	3.3011	10.3144	11.0315	1.84167	4.69965	3.01159	11.337	6.51409	10.9318	10.8861	8.10376	10.0955	11.3967	10.2393	6.72431	3.3011	7.95019	13.6808	9.34946	7.92913	10.3154	11.2664	1.42663	3.74856	10.0028	9.37889	4.97095	11.1166	9.47466	11.7959	9.75156	3.01159	4.79586
SYO-1_siBRD9_n01	8.38744	2.86388	9.04805	9.93764	11.6749	10.585	10.7395	9.73072	10.1105	11.8168	1.64149	9.28294	10.5046	14.358	9.4974	12.0961	2.37846	10.4849	10.9799	1.64149	4.30446	2.64149	11.1433	6.71474	11.3039	10.9384	8.33265	10.2745	11.5554	10.1935	7.12262	2.64149	7.95739	13.7296	9.06775	8.06215	10.0466	10.9902	3.64149	3.75697	10.1742	9.48698	5.70038	11.311	9.69677	11.583	9.66386	3.51596	5.64149
SYO-1_siBRD9_n02	8.65011	2.98986	8.44929	9.92734	11.7926	10.3487	10.2753	9.82636	10.2566	12.1673	2.98986	9.7787	10.5345	14.4382	8.94738	11.444	2.50443	10.551	10.8091	2.18251	5.04049	2.18251	11.1555	6.92397	11.2706	11.1014	8.18251	10.4399	11.6698	10.398	7.53123	3.50443	8.35243	13.839	9.1454	8.84784	10.1294	10.4691	3.50443	4.0894	10.1309	9.7236	6.37233	11.2819	9.69821	11.4369	9.81004	2.50443	5.60877
SYO-1_siBRD9_n03	8.61814	1.64469	8.77397	9.75843	11.7228	10.5078	10.7401	9.75321	10.0484	11.7915	1.64469	9.44774	10.3703	14.3548	9.34974	11.893	2.64469	10.4228	10.9583	2.38165	4.86708	3.22965	11.31	6.46911	11.1676	10.8775	8.27889	10.2789	11.6138	10.2849	7.39064	2.64469	8.3029	13.8074	9.33119	8.50681	10.0653	10.8353	2.86708	4.05972	10.1405	9.57739	5.94237	11.2271	9.65031	11.5445	9.8735	3.38165	5.38165
SYO-1_siCTRL_n01	8.37321	2.28574	9.14869	9.91364	11.5294	10.6371	11.044	9.57852	10.0055	11.4522	1.54878	9.02451	10.5346	14.2656	9.57668	12.2981	2.28574	10.4324	10.9624	2.96381	4.42325	1.96381	11.2159	6.54878	11.0566	10.788	8.31696	10.1986	11.267	10.1474	6.53367	2.96381	8.11863	13.6763	9.17813	7.74517	9.95108	11.2619	3.42325	3.66425	10.1672	9.16349	5.05128	11.2699	9.63977	11.6909	9.8093	0.963814	5.13374
SYO-1_siCTRL_n02	8.66087	3.36074	9.20623	9.7987	11.4854	10.6498	10.8921	9.68627	10.2422	11.4849	1.62378	8.859	10.5327	14.3067	9.52465	12.2169	1.03882	10.1987	11.0535	2.84617	4.20874	1.03882	11.3033	6.44821	10.9857	10.889	8.1681	10.3044	11.35	10.2628	6.37867	3.20874	8.13157	13.7203	9.51049	7.87802	10.0968	11.1629	2.62378	3.94571	10.1642	9.20623	5.1681	11.2646	9.45667	11.7001	9.89368	2.36074	4.94571
SYO-1_siCTRL_n03	8.28735	1.92103	9.1207	9.81736	11.5079	10.6404	10.9489	9.63356	10.1305	11.3753	1.50599	8.94617	10.4099	14.2802	9.49089	12.2228	3.09096	10.3176	10.9695	1.92103	4.77901	2.72839	11.4382	6.71545	10.9054	10.8767	8.2018	10.1855	11.2769	10.1866	6.64895	2.72839	7.93226	13.704	9.27197	7.83392	10.0374	11.1849	2.50599	4.16896	10.1535	9.17606	5.05031	11.2653	9.43278	11.7032	9.78985	3.09096	5.41288
SYO-1_siPBRM1_n01	7.94112	2.28577	9.28577	9.76959	11.4697	10.6495	11.054	9.48936	10.0487	11.4345	1.96384	8.93539	10.502	14.2325	9.51459	12.2382	1.5488	10.3432	11.0625	3.13377	4.0513	2.28577	11.2498	6.80933	11.0191	10.8226	8.11866	10.14	11.4345	10.0671	6.79673	1.96384	8.01912	13.6616	9.0353	7.85259	10.0776	11.2034	3.66428	3.42327	10.0931	9.28577	4.91804	11.3269	9.5488	11.8019	9.61489	2.7712	5.32139
SYO-1_siPBRM1_n02	8.1611	0.0266726	9.12733	9.88931	11.605	10.4983	10.8963	9.43394	10.056	11.6008	1.02667	8.95149	10.4655	14.1365	9.33729	12.1524	3.3486	10.3247	11.0566	2.83403	4.78156	2.02667	11.3897	6.85956	11.0887	10.9207	8.2016	10.2263	11.5736	10.0615	6.98087	3.61164	7.75459	13.6568	9.26985	8.0379	10.2852	11.1286	2.83403	3.3486	10.0111	9.67593	5.23613	11.3565	9.39081	12.0305	9.75119	3.02667	4.78156
SYO-1_siPBRM1_n03	8.20769	2.53526	9.0239	9.65004	11.5482	10.5228	10.8409	9.55541	10.0126	11.4142	3.67276	9.02069	10.4301	14.1689	9.36815	12.0616	2.7983	10.2218	11.0134	2.7983	4.96822	3.67276	11.3808	6.70519	10.9832	10.8463	7.98152	10.1791	11.4409	10.0744	6.89983	3.67276	7.82066	13.6235	9.09903	7.84996	10.062	11.0431	2.7983	3.91377	10.0883	9.51939	4.91377	11.3232	9.29282	11.9293	9.84814	2.53526	5.34262
SYO-1_siSS18SSX_n01	7.87551	2.03002	8.70597	9.60366	11.1496	10.0173	10.3587	8.51786	10.2431	12.0321	3.03002	8.85338	10.4864	14.4781	9.03002	11.598	3.48945	10.4552	11.0853	3.03002	5.42233	5.07441	11.26	6.86291	11.0342	10.6466	7.45628	10.0384	11.7494	10.1135	8.51383	1.03002	8.12805	13.6213	9.2874	6.38757	10.5128	10.4781	2.35194	3.48945	10.1055	9.55945	4.19994	11.7205	9.45418	12.0001	9.59607	3.19994	4.42233
SYO-1_siSS18SSX_n02	7.98304	2.56238	8.33497	9.36544	10.9163	9.78155	9.9052	8.22059	10.373	12.2357	2.56238	8.917	10.1893	14.4865	8.54347	11.0198	1.56238	10.3162	11.0682	2.29935	5.33497	5.64984	11.3541	6.62128	10.7968	10.5088	7.41205	10.0964	11.7365	10.1942	8.7555	3.43685	8.2812	13.5998	9.30385	6.43685	10.5792	9.83695	2.78477	3.14734	10.1978	9.5049	4.29935	11.7045	9.17464	11.9192	9.80238	3.14734	4.36974
SYO-1_siSS18SSX_n03	8.25507	3.11665	8.69156	9.41229	11.2229	10.2147	10.4346	8.98839	10.1091	11.8529	2.53169	8.79222	10.1851	14.3567	9.00742	11.7153	2.26866	10.231	10.9354	2.94673	5.03419	3.75408	11.4204	6.86559	10.8109	10.604	7.65409	10.0395	11.5185	10.2413	8.01819	3.11665	8.37299	13.5976	9.27091	6.92401	10.2776	10.6244	2.53169	3.53169	10.1525	9.38136	4.11665	11.4722	9.35612	11.8213	9.79535	2.94673	4.53169
ALL - normalized linear count data
Knockdown / mRNA	MAPK11	EOMES	CDC25A	ORC3	ENAH	AAAS	PTTG1/2	PHF2	BRF2	IL6ST	GNMT	CPT2	HSD17B12	RAC1	LIN9	CCNA2	PTPN6	SMAD4	ATP6V1A	SORBS1	KLF4	COL1A2	IRAK1	NLK	TLN1	PPM1A	MCEE	MIER1	TEAD1	GSK3A	JUN	STMN4	IKBKG	PARK7	RBM14	WNT4	SLC25A13	KIF11	HEYL	ITGA2B	SIRT1	HOXC8	NPHP1	TUBB2A	STAG1	NRAS	CAMK1	PRAP1	CACNA2D2
SYO-1_siARID1A-B_n01	226.819	4.70579	616.458	863.982	2556.18	1470.09	1745.85	718.103	1078.57	2689.83	2.82347	552.459	1599.03	19833	704.927	4569.32	7.52926	1216.92	1870.08	5.64694	18.8231	6.5881	2279.48	76.2337	2127.02	1715.73	263.524	1085.15	2447.01	1058.8	94.1157	11.2939	231.525	12620	574.106	130.821	1055.04	1993.37	11.2939	6.5881	968.451	601.399	27.2936	2463.95	639.046	2964.65	807.513	8.47042	39.5286
SYO-1_siARID1A-B_n02	305.047	3.10218	619.401	719.705	2589.28	1429.07	1559.36	733.148	1121.95	2955.34	9.30653	535.643	1692.75	20811.5	622.504	4101.08	4.13624	1079.56	1748.59	5.17029	20.6812	4.13624	2451.75	92.0313	1808.57	1907.84	195.437	1110.58	2302.85	1159.18	87.895	11.3746	272.992	13101.5	630.776	99.2697	1163.32	1877.85	4.13624	7.23841	955.471	672.138	27.9196	2479.67	590.448	2769.21	817.941	7.23841	37.2261
SYO-1_siARID1A-B_n03	320.94	5.88881	613.418	792.046	2811.91	1488.89	1735.24	750.824	1022.69	2738.3	4.90735	509.382	1604.7	20425.4	639.918	4493.17	7.85175	1085.5	1864.79	4.90735	10.7962	5.88881	2520.41	76.5546	1951.16	1882.46	264.015	1127.71	2446.8	1271	104.036	7.85175	251.256	13158.6	618.325	146.239	1060.97	2126.84	3.92588	4.90735	1013.86	577.104	26.4997	2497.84	634.029	2994.46	879.396	10.7962	35.3329
SYO-1_siBRD7_n01	286.882	7.54951	706.823	880.462	2840.5	1574.07	2194.08	823.841	1167.34	2706.5	1.88738	469.957	1257.94	17842.3	786.093	5579.09	3.77476	1348.53	2260.14	4.71845	26.4233	6.60582	2356.39	98.1437	2094.99	1819.43	278.388	1089.96	2558.34	1080.52	110.412	12.268	248.19	13106.9	623.779	246.303	1156.96	2563.06	7.54951	12.268	1059.76	584.144	34.9165	2159.16	810.629	3626.6	775.713	1.88738	33.0291
SYO-1_siBRD7_n02	361.421	7.60886	706.672	1055.73	3216.64	1510.36	2393.94	856.947	1205.05	2593.67	3.80443	537.375	1214.56	16049.9	774.201	5926.35	10.4622	1288.75	2202.76	10.4622	20.9244	7.60886	2502.36	108.426	2141.89	2181.84	301.501	1156.55	2822.89	1267.83	117.937	16.1688	305.305	13254.6	661.019	265.359	1477.07	2693.53	6.65775	11.4133	1147.99	698.113	24.7288	2157.11	802.734	3925.22	821.756	5.70664	35.191
SYO-1_siBRD7_n03	319.893	5.37636	595.88	937.279	3034.06	1569.9	2186.39	766.131	1080.65	2463.27	8.06454	515.235	1306.46	17680.2	724.913	5408.62	9.85666	1273.3	2093.2	3.58424	25.9857	8.06454	2586.93	91.3981	1953.41	1892.48	275.09	1094.09	2696.25	1208.79	105.735	9.85666	247.313	13131.8	652.332	243.728	1274.2	2463.27	2.68818	13.4409	1025.99	665.773	31.3621	2220.44	711.472	3555.57	862.01	8.06454	27.7779
SYO-1_siBRD9_n01	334.867	7.27972	529.34	980.682	3269.63	1536.02	1709.69	849.647	1105.48	3607.62	3.11988	622.936	1452.82	20998.9	722.772	4378.23	5.1998	1433.06	2019.6	3.11988	19.7592	6.23976	2261.91	105.036	2528.14	1962.4	322.388	1238.59	3009.64	1170.99	139.355	6.23976	248.55	13584	536.619	267.27	1057.64	2034.16	12.4795	13.5195	1155.4	717.572	51.998	2540.62	829.888	3067.88	811.169	11.4396	49.9181
SYO-1_siBRD9_n02	401.738	7.94397	349.535	973.704	3547.55	1303.95	1239.26	907.883	1223.37	4599.56	7.94397	878.376	1483.25	22198.9	493.661	2786.06	5.67427	1500.28	1794.2	4.53941	32.9107	4.53941	2281.05	121.429	2470.58	2197.08	290.522	1389.06	3258.16	1349.34	184.981	11.3485	326.838	14654.4	566.292	460.75	1120.1	1417.43	11.3485	17.0228	1121.23	845.466	82.8443	2489.87	830.712	2772.45	897.669	5.67427	48.7987
SYO-1_siBRD9_n03	392.934	3.1268	437.752	866.123	3380.07	1456.05	1710.36	862.996	1058.94	3544.75	3.1268	698.318	1323.68	20951.6	652.458	3803.23	6.25359	1372.66	1989.69	5.21133	29.1834	9.38039	2538.96	88.5926	2300.28	1881.29	310.595	1242.38	3134.09	1247.59	167.805	6.25359	315.807	14336.4	644.12	363.751	1071.45	1827.09	7.29586	16.6763	1128.77	763.981	61.4937	2397.21	803.587	2987.13	938.039	10.4227	41.6906
SYO-1_siCTRL_n01	331.578	4.87615	567.584	964.502	2955.92	1592.55	2111.37	764.58	1027.89	2801.84	2.92569	520.773	1483.32	19695.7	763.605	5036.09	4.87615	1381.9	1995.32	7.80184	21.4551	3.90092	2378.59	93.6221	2129.9	1768.09	318.9	1175.15	2464.41	1134.19	92.6469	7.80184	277.941	13091.5	579.287	214.551	989.858	2455.63	10.7275	12.678	1149.8	573.435	33.1578	2469.28	797.738	3306.03	897.212	1.95046	35.1083
SYO-1_siCTRL_n02	404.745	10.2727	590.681	890.644	2867.11	1606.65	1900.45	823.871	1211.15	2866.08	3.08181	464.326	1481.32	20265	736.553	4760.37	2.05454	1175.2	2125.42	7.19089	18.4909	2.05454	2527.09	87.318	2027.83	1896.34	287.636	1264.57	2610.29	1228.62	83.2089	9.24544	280.445	13496.3	729.362	235.245	1095.07	2292.87	6.16362	15.4091	1147.46	590.681	35.9545	2460.31	702.653	3327.33	951.253	5.13635	30.8181
SYO-1_siCTRL_n03	312.422	3.78693	556.679	902.237	2912.15	1596.19	1976.78	794.309	1120.93	2656.53	2.8402	493.248	1360.46	19895.6	719.517	4780.06	8.5206	1276.2	2005.18	3.78693	27.4553	6.62713	2774.88	105.087	1918.08	1880.21	294.434	1164.48	2481.39	1165.43	100.354	6.62713	244.257	13345.2	618.217	228.163	1050.87	2328.02	5.6804	17.9879	1138.92	578.454	33.1357	2461.51	691.115	3334.4	885.196	8.5206	42.603
SYO-1_siPBRM1_n01	245.763	4.87624	624.159	872.847	2836.02	1606.23	2126.04	718.758	1059.12	2767.76	3.90099	489.575	1450.19	19248.5	731.436	4831.38	2.92575	1299.03	2138.72	8.77724	16.5792	4.87624	2435.2	112.154	2075.33	1811.04	277.946	1128.36	2767.76	1072.77	111.178	3.90099	259.416	12958.1	524.684	231.134	1080.58	2358.15	12.6782	10.7277	1092.28	624.159	30.2327	2568.8	748.991	3570.39	784.1	6.82674	39.9852
SYO-1_siPBRM1_n02	286.243	1.01866	559.244	948.372	3115.06	1446.5	1905.91	691.67	1064.5	3105.89	2.03732	495.069	1413.9	18009.9	646.849	4552.39	10.1866	1282.49	2130.02	7.13062	27.5038	4.07464	2683.15	116.127	2177.9	1938.51	294.393	1197.94	3047.83	1068.57	126.314	12.2239	215.956	12915.6	617.308	262.814	1247.86	2239.01	7.13062	10.1866	1031.9	817.984	37.6904	2622.03	671.297	4183.64	861.786	8.14928	27.5038
SYO-1_siPBRM1_n03	295.638	5.79682	520.554	803.439	2994.64	1471.23	1834.11	752.427	1032.99	2729.14	12.753	519.395	1379.64	18418.8	660.837	4274.57	6.95618	1194.14	2067.14	6.95618	31.3028	12.753	2666.54	104.343	2024.25	1841.07	252.741	1159.36	2780.15	1078.21	119.414	12.753	226.076	12620.8	548.379	230.713	1068.93	2110.04	6.95618	15.0717	1088.64	733.877	30.1434	2562.19	627.215	3900.1	921.694	5.79682	40.5777
SYO-1_siSS18SSX_n01	234.835	4.08409	417.599	778.02	2271.78	1036.34	1313.04	366.547	1211.95	4188.24	8.16819	462.524	1434.54	22820.9	522.764	3099.83	11.2313	1403.91	2172.74	8.16819	42.883	33.6938	2452.5	116.397	2097.18	1603.01	175.616	1051.65	3442.89	1107.81	365.526	2.04205	279.76	12601.5	624.866	83.7239	1461.08	1426.37	5.10512	11.2313	1101.68	754.536	18.3784	3374.48	701.443	4096.35	773.936	9.18921	21.4415
SYO-1_siSS18SSX_n02	253.009	5.90682	322.906	659.595	1932.52	880.116	958.874	298.294	1326.08	4822.92	5.90682	483.375	1167.58	22953.9	373.114	2076.25	2.95341	1274.89	2147.13	4.92235	40.3633	50.208	2617.71	98.447	1778.94	1457.02	170.313	1094.73	3412.17	1171.52	432.182	10.8292	311.093	12415.2	632.03	86.6334	1529.87	914.573	6.89129	8.86023	1174.47	726.539	19.6894	3337.35	577.884	3872.91	892.915	8.86023	20.6739
SYO-1_siSS18SSX_n03	305.508	8.67373	413.448	681.37	2390.1	1188.3	1383.94	507.895	1104.46	3698.87	5.78249	443.324	1164.21	20979.8	514.642	3362.52	4.81874	1201.79	1958.34	7.70999	32.7674	13.4925	2740.9	116.614	1796.43	1556.45	201.423	1052.41	2933.65	1210.47	259.248	8.67373	331.529	12395.7	617.763	121.432	1241.31	1578.62	5.78249	11.565	1138.19	666.914	17.3475	2841.13	655.349	3618.87	888.576	7.70999	23.13
[truncated: 709 more columns]

## Sheet: 2c_Directed_global_significance
Directed global significance scores	siARID1A+B			siBRD7			siBRD9			siSS18::SSX			siPBRM1					Global significance scores (MEAN)
	CME	FUJI	SYO	CME	FUJI	SYO	CME	FUJI	SYO	CME	FUJI	SYO	CME	FUJI	SYO			siARID1A+B	siBRD7	siPBRM1	siBRD9	siSS18::SSX
Amino Acid Metabolism	-3.658	-2.541	-1.634	-2.992	3.702	0.728	1.687	3.706	1.574	-8.345	6.296	1.054	-5.113	-3.226	-1.821		Amino Acid Metabolism	-2.611	0.479333	-3.38667	2.32233	-0.331667
AP-1 Signaling	-2.237	-1.344	-1.893	-2.029	1.883	-1.332	3.692	2.149	3.028	10.284	3.645	5.349	-3.281	2.472	-0.951		AP-1 Signaling	-1.82467	-0.492667	-0.586667	2.95633	6.426
Apoptosis	2.052	-0.389	-1.606	-1.938	-1.662	-0.785	-1.84	2.23	2.74	10.232	0.806	4.553	-6.569	-3.243	-1.242		Apoptosis	0.019	-1.46167	-3.68467	1.04333	5.197
Autophagy	1.731	0.601	1.285	1.325	1.543	0.918	0.698	3.572	3.724	-3.956	7.555	4.017	-4.737	-2.621	-1.288		Autophagy	1.20567	1.262	-2.882	2.66467	2.53867
Cell Cycle	1.462	-0.231	-1.632	-0.694	1.55	0.362	-2.558	-3.808	0.419	4.674	-12.697	-3.422	-6.481	-3.337	-1.459		Cell Cycle	-0.133667	0.406	-3.759	-1.98233	-3.815
Cytoskeletal Reorganization	1.276	-0.701	-1.273	-2.914	-2.069	-1.405	-1.95	3.182	3.392	-6.061	-3.661	1.373	-4.201	-3.036	-1.215		Cytoskeletal Reorganization	-0.232667	-2.12933	-2.81733	1.54133	-2.783
Ectodermal Lineage	2.078	-3.83	-1.926	-2.232	-2.017	-0.622	3.534	3.344	3.324	-5.266	7.734	3.793	-4.443	-2.444	-1.601		Ectodermal Lineage	-1.226	-1.62367	-2.82933	3.40067	2.087
Endodermal Lineage	1.563	-1.674	-2.339	-3.708	-0.852	-1.365	4.442	4.61	3.861	-10.707	8.041	1.703	-1.796	-0.87	1.007		Endodermal Lineage	-0.816667	-1.975	-0.553	4.30433	-0.321
Epigenetic Modification	2.434	-1.999	-2.251	-5.974	-2.82	-2.024	-1.89	-3.55	2.024	-8.903	-7.899	-4.864	-6.342	-3.625	-2.212		Epigenetic Modification	-0.605333	-3.606	-4.05967	-1.13867	-7.222
Fatty Acid Metabolism	-3.748	-5.091	-2.315	-2.487	3.161	-1.573	0.784	-0.657	2.344	-6.782	-3.978	-2.534	-5.317	-2.688	-1.2		Fatty Acid Metabolism	-3.718	-0.299667	-3.06833	0.823667	-4.43133
Glucose Metabolism	-2.207	-1.999	-1.917	0.25	2.292	0.735	2.537	2.287	2.917	-5.936	-4.008	-2.273	-3.88	-1.903	-1.635		Glucose Metabolism	-2.041	1.09233	-2.47267	2.58033	-4.07233
Glutamine Metabolism	-4.095	-5.454	-2.136	-3.415	-1.812	-1.345	-2.525	-2.72	1.206	-3.203	8.123	5.221	-4.358	-3.254	-0.735		Glutamine Metabolism	-3.895	-2.19067	-2.78233	-1.34633	3.38033
Hedgehog Signaling	-2.414	-1.268	-1.292	1.547	0.612	-1.084	1.112	1.943	3.377	-6.302	-1.95	2.339	-4.79	-3.021	-1.492		Hedgehog Signaling	-1.658	0.358333	-3.101	2.144	-1.971
Hippo Signaling	1.899	-0.994	-1.879	-1.202	-1.294	-1.585	2.897	1.643	3.188	4.987	-5.629	2.083	-5.541	-4.202	-1.68		Hippo Signaling	-0.324667	-1.36033	-3.80767	2.576	0.480333
HOX Gene Activation	2.697	-3.1	-1.498	-2.11	1.396	-1.223	-4.05	-6.481	-1.148	-8.425	-7.501	-4.245	-5.231	-2.758	-1.788		HOX Gene Activation	-0.633667	-0.645667	-3.259	-3.893	-6.72367
Hypoxia Response	2.808	-1.797	-0.686	-6.847	-2.278	-1.084	1.967	-1.461	2.685	-6.066	3.613	5.04	-5.001	-3.47	-1.505		Hypoxia Response	0.108333	-3.403	-3.32533	1.06367	0.862333
Integrin Signaling	1.906	0.632	-1.834	-2.385	-1.418	-1.532	-5.233	-1.124	3.324	-4.034	9.678	4.994	-1.538	-2.605	-1.288		Integrin Signaling	0.234667	-1.77833	-1.81033	-1.011	3.546
JAK-STAT Signaling	1.939	-2.318	-0.826	2.475	1.687	1.425	-1.096	3.591	3.043	-8.115	3.781	3.273	-4.216	-1.379	-1.144		JAK-STAT Signaling	-0.401667	1.86233	-2.24633	1.846	-0.353667
MAPK Signaling	1.668	-2.513	-1.583	-0.692	-1.111	-0.678	1.233	1.946	3.321	4.104	8.816	5.213	-5.269	-2.496	-1.103		MAPK Signaling	-0.809333	-0.827	-2.956	2.16667	6.04433
Mesodermal Lineage	2.75	-2.508	-1.478	-3.903	0.522	-1.474	2.518	2.394	3.113	-11.493	3.83	-2.646	-3.004	-1.949	0.941		Mesodermal Lineage	-0.412	-1.61833	-1.33733	2.675	-3.43633
MET & EMT Signaling	2.05	-3.017	-2.06	-3.162	-1.339	-1.048	3.508	4.376	3.723	4.917	9.774	6.301	-3.276	-2.118	0.807		MET & EMT Signaling	-1.009	-1.84967	-1.529	3.869	6.99733
mTOR Signaling	-2.024	-1.896	0.692	-0.311	1.424	-0.742	-1.526	0.177	2.664	5.553	1.803	3.894	-5	-3.261	-1.544		mTOR Signaling	-1.076	0.123667	-3.26833	0.438333	3.75
Na.QZ.ve State	1.54	-2.224	-1.413	-2.528	-1.955	-2.003	-0.974	-0.946	3.88	-13.111	-2.89	2.294	-2.094	0.638	-0.586		Na.QZ.ve State	-0.699	-2.162	-0.680667	0.653333	-4.569
Notch Signaling	3.165	2.47	-1.222	1.203	2.311	0.755	2.602	3.006	2.962	-7.877	-7.898	-4.099	-6.558	-3.685	-1.82		Notch Signaling	1.471	1.423	-4.021	2.85667	-6.62467
Oxidative Stress Response	0.811	-1.574	-1.983	-1.246	2.026	-1.222	1.503	3.412	3.295	-8.366	-3.685	1.478	-4.656	-2.648	-1.322		Oxidative Stress Response	-0.915333	-0.147333	-2.87533	2.73667	-3.52433
Partially Reprogrammed	-1.537	-3.692	-3.191	3.606	-1.853	-2.392	-4.479	-1.437	3.069	6.677	12.263	7.396	2.505	-0.651	1.004		Partially Reprogrammed	-2.80667	-0.213	0.952667	-0.949	8.77867
PI3K-AKT Signaling	1.996	-2.88	-1.825	0.771	-1.257	-0.94	2.445	3.325	3.212	7.037	7.718	4.828	-4.987	-3.105	-1.064		PI3K-AKT Signaling	-0.903	-0.475333	-3.052	2.994	6.52767
Pluripotency Markers & Regulators	1.723	-1.921	-1.716	0.704	0.64	-1.118	2.313	2.538	3.079	-2.702	6.132	4.255	-3.436	-2.482	-1.205		Pluripotency Markers & Regulators	-0.638	0.0753333	-2.37433	2.64333	2.56167
Primed State	4.146	-2.674	-1.425	-2.11	0.522	-0.657	0.878	-3.212	-0.495	-7.134	-7.772	-3.425	-3.839	-1.123	-1.063		Primed State	0.0156667	-0.748333	-2.00833	-0.943	-6.11033
RhoROCK Signaling	1.957	2.357	1.416	-5.243	-2.082	0.748	-0.324	4.745	3.087	13.914	11.3	5.699	-4.993	2.514	1.581		RhoROCK Signaling	1.91	-2.19233	-0.299333	2.50267	10.3043
Senescence & Quiescence	-2.195	-1.805	-1.941	-1.534	1.639	0.58	-2.438	-3.638	1.992	-5.784	-6.168	-1.26	-5.41	-2.207	-1.077		Senescence & Quiescence	-1.98033	0.228333	-2.898	-1.36133	-4.404
Somatic Cell Type Markers	-2.913	-2.403	-2.218	-3.402	-2.729	-2.115	-2.77	-2.867	2.223	-11.665	-12.005	-4.405	-2.644	-0.824	-2.579		Somatic Cell Type Markers	-2.51133	-2.74867	-2.01567	-1.138	-9.35833
TGF-beta Signaling	4.317	1.489	-1.92	-4.614	-1.512	-1.536	3.098	2.116	3.493	-1.385	-4.528	-2.7	-5.883	-3.035	-0.198		TGF-beta Signaling	1.29533	-2.554	-3.03867	2.90233	-2.871
Wnt Signaling	1.301	-1.395	-2.025	-1.57	-1.177	-0.461	2.209	2.629	2.989	-3.393	-5.731	-3.019	-5.319	-3.705	-1.361		Wnt Signaling	-0.706333	-1.06933	-3.46167	2.609	-4.04767

## Sheet: 2d_CDH1_normalized_counts
CDH1
Mean	CME-1	FUJI	SYO-1
siARID1A+B	9.38259	16.5176	11.2437
siBRD7	14.9086	24.1489	10.5636
siBRD9	13.2062	37.2899	14.1282
siCTRL	11.4659	20.7361	12.8684
siSS18::SSX	29.2367	43.0088	34.5263
siPBRM1	12.8463	30.8835	10.2148
fold-change	CME-1	FUJI	SYO-1
siARID1A+B	0.818307	0.796562	0.873746
siBRD7	1.30026	1.16458	0.820893
siBRD9	1.15178	1.79831	1.0979
siCTRL	1	1	1
siSS18::SSX	2.5499	2.07411	2.68303
siPBRM1	1.1204	1.48936	0.793787
log2_fold-change	CME-1	FUJI	SYO-1
siARID1A+B	-0.289286	-0.328141	-0.194715
siBRD7	0.378804	0.219813	-0.284734
siBRD9	0.20387	0.84664	0.13474
siCTRL	0	0	0
siSS18::SSX	1.35044	1.05249	1.42386
siPBRM1	0.16401	0.574693	-0.333177
