# Supplementary material for: SS18::SSX and BRD9 Modulate Synovial Sarcoma Differentiation
Source: Cells. 2025 Dec 18;14(24):2022. doi: 10.3390/cells14242022 (PMC12731587; doi:10.3390/cells14242022)
Supplement: Supplementary file 1 [file cells-14-02022-s001.zip › Table_S3.xlsx]

## Sheet: S3a_Sample_specific_data
sample	technology	n_cells	patient	cancer_type	sex	age	site	histology	disease_extent	Mutation
SyS1	SmartSeq2	580	P1	Synovial Sarcoma	M	23	Knee	Biphasic		SS18::SSX1
SyS10	SmartSeq2	40	P10	Synovial Sarcoma	M	22	Lung	Monophasic	metastatic	SS18::SSX1
SyS11	SmartSeq2	723	P11	Synovial Sarcoma	F	34	Lung (L inf lobe)	Poorly differentiated		SS18::SSX1
SyS11.met	SmartSeq2	725	P11	Synovial Sarcoma	F	34	Lung (L sup lobe)	Poorly differentiated	metastatic	SS18::SSX1
SyS12	SmartSeq2	817	P12	Synovial Sarcoma	M	24	Chest wall	Biphasic		SS18::SSX1
SyS12pt	10x	2399	P12	Synovial Sarcoma	M	24	Chest wall	Biphasic		SS18::SSX1
SyS12pt	SmartSeq2	594	P12	Synovial Sarcoma	M	24	Chest wall	Biphasic		SS18::SSX1
SyS13	10x	4253	P13	Synovial Sarcoma	F	29	Thyroid	Monophasic	metastatic	SS18::SSX2
SyS13	SmartSeq2	510	P13	Synovial Sarcoma	F	29	Thyroid	Monophasic	metastatic	SS18::SSX2
SyS14	10x	2522	P14	Synovial Sarcoma	F	57	Knee	Monophasic		SS18::SSX1
SyS14	SmartSeq2	513	P14	Synovial Sarcoma	F	57	Knee	Monophasic		SS18::SSX1
SyS16	SmartSeq2	470	P16	Synovial Sarcoma	M	71	Thigh	Biphasic		SS18::SSX2 and SS18SSX4
SyS2	SmartSeq2	673	P2	Synovial Sarcoma	M	52	Thigh	Monophasic		SS18::SSX1
SyS5	SmartSeq2	620	P5	Synovial Sarcoma	F	62	Lung	Monophasic	metastatic	SS18::SSX2
SyS7	SmartSeq2	686	P7	Synovial Sarcoma	M	45	Para-aortic	Poorly differentiated		SS18::SSX2

## Sheet: S3b_Gene_signatures
Epithelial	Mesenchymal	Cell cycle		Gene lists obtained from supplement_table S3A of Jerby-Arnon et al.
ABCG1	AASS	ANLN
ABHD11	ADAM33	ARHGAP11A
ABRACL	AKAP13	ATAD5
ACOT7	ANKRD44	BIRC5
ACP5	ARMCX3	BRCA2
ADAMTSL2	ATP1B2	BUB1B
AES	BMP5	C21orf58
AGPAT2	C14orf37	CASC5
AGRN	C14orf39	CCNA2
AGTRAP	C16orf45	CCNB2
AHNAK2	C1orf151-NBL1	CCNE2
AIG1	CACNB2	CDC6
AKR1C3	CADM1	CDKN3
ALDH1A3	CALD1	CENPE
ALDH3A2	CCBE1	CENPF
ALDH4A1	CCDC88A	CENPH
ALOX15	CD302	CENPK
ANK3	CLIP3	CENPW
ANO9	CNRIP1	CHAF1B
ANXA11	CNTLN	CLSPN
ANXA3	COL1A2	DHFR
AP1M2	COL21A1	DNA2
APOE	COL4A1	DTL
APP	COL4A2	EZH2
ARHGAP8	COL5A1	FANCA
ARID5A	COL5A2	FANCD2
ARRDC1	COL6A3	FANCI
ASS1	COL8A1	FOXM1
ATHL1	CPXM1	GINS2
ATP6V0E2	CRTAP	HELLS
BAIAP2L1	CXCL12	KIAA0101
BARX2	CYGB	KIF11
BCAM	DAB2	KIF14
BSCL2	DCN	KIF18A
C14orf1	DEGS1	KIF20B
C19orf21	DNAJA4	KIF2C
C19orf33	DNAJC12	KNSTRN
C1GALT1C1	DNM3OS	KNTC1
C1orf210	DZIP1	MAD2L1
CAP2	EDNRA	MCM2
CAPN6	EGFR	MCM3
CARD16	EMP1	MCM4
CARNS1	F2R	MCM5
CBLC	FBXO32	MKI67
CCDC153	FERMT2	MLF1IP
CCDC24	FGF10	NCAPD2
CCND1	FHL1	NCAPG2
CD151	FKBP7	NUSAP1
CD55	FLJ42709	OAS3
CD59	FLNB	OIP5
CD7	FN1	ORC6
CD74	FOSL2	PRC1
CD9	FRZB	PSMC3IP
CDCP1	FSTL1	PTTG1
CDH1	GALNT18	RACGAP1
CDH3	GEM	RFC4
CDH4	GFPT2	RNASEH2A
CDK2AP2	GFRA1	RRM2
CHST9	GPM6B	SGOL2
CKB	GPX7	SMC4
CLDN3	GSTA4	SPAG5
CLDN4	GSTM5	SPDL1
CLDN7	GYPC	STIL
CLIC3	HAAO	TCF19
CLU	HCG11	TIMELESS
COL12A1	HENMT1	TK1
CRB3	HMGCLL1	TOP2A
CRIP1	HOXC10	TPX2
CRIP2	HOXC9	TYMS
CXADR	HSD17B11	UBE2C
CXCL1	IFFO1	UBE2T
CYB561	IL17RD	UHRF1
CYBA	IL1R1	WDHD1
CYFIP2	INHBA	ZWINT
CYHR1	INPP4B
CYP39A1	ITPRIPL2
CYP4X1	KIF26B
CYSTM1	LAMA2
DBNDD2	LAMB1
DCXR	LEF1
DDR1	LEPRE1
DDX58	LOXL2
DHCR7	LRP1
DMKN	LUM
DRD1	MEF2A
DSP	MEOX2
EFCAB4A	MFAP4
EFNA5	MLF1
ELOVL1	MMP2
ELOVL7	MSN
EMB	MSRB3
ENO2	MXRA5
ENPP5	MYL9
ENTPD3	NCAM1
EPB41L5	NDNF
EPCAM	NDOR1
EPHA2	NEDD4
EPS8L2	NEFH
ERBB2	NID1
ERBB3	NID2
ESRP1	NR4A2
ESRP2	NUDT11
EZR	OXER1
F11R	PALLD
F2RL1	PDGFRA
FAAH	PDIA5
FAAH2	PDLIM4
FAM111A	PDZRN3
FAM167A	PLIN2
FAM213A	PLK1S1
FAM221A	PLSCR4
FAM65C	PMP22
FAM84B	PPP1R15B
FBXO2	PROS1
FBXO44	QKI
FGF19	QPRT
FGFRL1	RAB31
FMO2	RAI14
FXYD3	RASL11B
FXYD5	RBMS3
FZD6	RCBTB2
GALNT3	RCN3
GAS6	RGL1
GCHFR	RGS3
GPR56	RHOJ
GPRC5A	RUNX1T1
GPRC5C	SEMA6A
GRB7	SERTAD1
GSDMD	SESN1
HERC6	SH3PXD2A
HIGD2A	SIX1
HLA-B	SLC2A10
HMGA1	SNAI2
HOOK2	SPARC
HPN	ST3GAL3
HSPB2	STARD13
IFITM1	TCF12
IFITM2	TCF4
IFITM5	TGFB1I1
IGFBP6	TMEM30B
IGSF9	TMEM45A
INADL	TNFRSF19
INF2	TSC22D3
IQGAP1	UBE2E2
IRF6	UBL3
IRF7	UNC5B
ISLR	WIF1
ITGA3	WNT16
ITGB4	ZEB1
ITGB8	ZEB2
ITPR2	ZFHX4
ITPR3	ZNF302
JUP
KIAA1522
KIAA1598
KIF1A
KLF5
KLK1
KLK10
KLK11
KLK7
KLK8
KRT18
KRT19
KRT7
KRT8
KRTCAP3
LBH
LECT1
LGALS3BP
LIME1
LLGL2
LOC100505761
LOC541471
LOC646329
LPAR2
LPIN3
LRRC16A
LSR
LY6E
LYPD6B
MAGI1
MAL2
MAP7
MBOAT1
MCAM
MDK
MFSD3
MGAT4B
MIF4GD
MLXIPL
MPZL2
MSLN
MSMO1
MSX2
MUC1
MX1
MYH9
MYO6
NCOA7
NDUFA4L2
NDUFS8
NET1
NPNT
NSMF
NT5DC1
NT5E
NUDT14
OAS1
OCIAD2
OCLN
ORMDL2
P4HTM
PARD6B
PARP8
PARP9
PARVG
PCBD1
PDGFB
PDHX
PDLIM1
PDLIM2
PERP
PHYHD1
PIGV
PIM1
PKP3
PKP4
PLEKHB1
PLEKHG1
PLEKHN1
PLLP
PLXDC2
PLXNA2
PLXNB1
PNOC
PNP
PPL
PPP1CA
PPP1R16A
PPP1R1B
PPP1R9A
PRKCG
PRPH
PRR15
PRR15L
PRSS8
PSME1
PSME2
PTGER4
PTGES
PTN
PTPRF
PTRH1
RAB3IP
RALGPS1
RASSF7
RBM47
REC8
REEP2
RGL3
RHBDF2
RHBDL1
RIPK4
ROBO3
RTN3
S100A16
S100A4
S100A6
SAMD12
SCG5
SCNN1A
SCRN2
SEC11C
SECTM1
SELENBP1
SEMA3B
SGPL1
SH3YL1
SHANK2
SHANK2-AS3
SIM2
SLC11A2
SLC12A2
SLC16A5
SLC25A25
SLC25A29
SLC29A1
SLC35F2
SLC50A1
SLC6A9
SLC7A5
SLC7A8
SLFN5
SLPI
SMAD1
SMPDL3B
SORT1
SOX14
SPINT1
SPINT2
ST14
ST3GAL5
STAP2
STRA13
STRA6
STXBP2
SULF1
SULF2
SUMF1
SVIP
SYNGR2
SYTL1
TACSTD2
TAPBPL
TCF7L2
TENM1
TFAP2B
TFAP2C
TLE2
TLE6
TM4SF1
TM7SF2
TMC4
TMCC3
TMEM125
TMEM176B
TNFAIP2
TNFRSF12A
TNFRSF14
TNFRSF21
TNFSF13
TNKS1BP1
TNNI3
TNNT1
TOM1L1
TPD52
TSPO
TUBB2B
TUBB3
UCP2
VAMP8
WDR34
WDR54
WFDC2
XAF1
ZDHHC12
ZMAT1
ZNF165
ZNF423
ZNF664
