# Supplementary material for: SS18::SSX and BRD9 Modulate Synovial Sarcoma Differentiation
Source: Cells. 2025 Dec 18;14(24):2022. doi: 10.3390/cells14242022 (PMC12731587; doi:10.3390/cells14242022)
Supplement: Supplementary file 1 [file cells-14-02022-s001.zip › Table_S4.xlsx]

## Sheet: Tabelle1
	marker	group1	group2	p_value	p_adj	label
1	SNAI2	Monophasic	Biphasic_spindled	3.53932e-18	1.5573e-17	****
2	SNAI2	Monophasic	Poorly_Differentiated	0.104658	0.127915	ns
3	SNAI2	Monophasic	Biphasic_glands	1.88322e-113	2.07154e-112	****
4	SNAI2	Biphasic_spindled	Poorly_Differentiated	1.42387e-23	7.22888e-23	****
5	SNAI2	Biphasic_spindled	Biphasic_glands	3.9333e-123	6.48994e-122	****
6	SNAI2	Poorly_Differentiated	Biphasic_glands	5.95186e-117	7.85645e-116	****
7	SNAI1	Monophasic	Biphasic_spindled	4.28269e-05	7.85159e-05	****
8	SNAI1	Monophasic	Poorly_Differentiated	2.89209e-08	7.95326e-08	****
9	SNAI1	Monophasic	Biphasic_glands	0.00356685	0.00500877	**
10	SNAI1	Biphasic_spindled	Poorly_Differentiated	9.96695e-12	3.28909e-11	****
11	SNAI1	Biphasic_spindled	Biphasic_glands	0.0451539	0.0573107	ns
12	SNAI1	Poorly_Differentiated	Biphasic_glands	1.06974e-11	3.36205e-11	****
13	CDH1	Monophasic	Biphasic_spindled	0.00139503	0.00209254	**
14	CDH1	Monophasic	Poorly_Differentiated	8.68591e-14	3.18483e-13	****
15	CDH1	Monophasic	Biphasic_glands	0	0	****
16	CDH1	Biphasic_spindled	Poorly_Differentiated	0.0180785	0.0233957	*
17	CDH1	Biphasic_spindled	Biphasic_glands	3.34856e-143	7.36684e-142	****
18	CDH1	Poorly_Differentiated	Biphasic_glands	0	0	****
19	BRD9	Monophasic	Biphasic_spindled	0.552837	0.588504	ns
20	BRD9	Monophasic	Poorly_Differentiated	4.51607e-08	1.19224e-07	****
21	BRD9	Monophasic	Biphasic_glands	0.00237307	0.00340484	**
22	BRD9	Biphasic_spindled	Poorly_Differentiated	3.67494e-05	6.92989e-05	****
23	BRD9	Biphasic_spindled	Biphasic_glands	0.00721113	0.0099153	**
24	BRD9	Poorly_Differentiated	Biphasic_glands	0.102919	0.127915	ns
Pairwise comparisons of marker expression between clusters were performed using the non-parametric Wilcoxon rank-sum test. Resulting p-values were adjusted for multiple testing using the Benjamini-Hochberg (BH) method.
